# Supplementary material for: Evolving brain function and connectivity patterns during mentalizing in children and adults
Source: Commun Biol. 2026 Jan 21;9:282. doi: 10.1038/s42003-026-09562-6 (PMC12920907; doi:10.1038/s42003-026-09562-6)
Supplement: Supplementary file 4 — Supplementary Data [file 42003_2026_9562_MOESM4_ESM.csv]

ID	Group_children.adults	Sex	Age	Site	Mentalizing	Moderation_groups	DMPF_LTP.Combat	LTPJ_MMPFC.Combat	LTPJ_VMPFC.Combat	DMPFC_PC.Combat	MMPFC_PC.Combat	PC_VMPFC.Combat	RSTS_VMPFC.Combat	RSTS_RTPJ.Combat	DMPFC_MMPFC.Combat	DMPFC_RSTS.Combat	DMPFC_RTPJ.Combat	DMPFC_VMPFC.Combat	LTPJ_PC.Combat	LTPJ_RSTS.Combat	LTPJ_RTPJ.Combat	MMPFC_RSTS.Combat	MMPFC_RTPJ.Combat	MMPFC_VMPFC.Combat	PC_RSTS.Combat	PC_RTPJ.Combat	RTPJ_VMPFC.Combat	Ave_conn.Combat	LongRange_ave.Combat
EPc_001	1	1	8	1	18	1	0.059878223	0.053286668	0.190019544	-0.006994887	0.160410754	0.082702881	0.011325494	0.452939948	0.395880584	0.337599765	0.244893818	0.314507673	0.438864459	0.06628734	0.214655878	0.110987987	0.097599604	0.42891209	0.128082782	0.183426732	0.018621947	0.189709014	0.073999243
EPc_002	1	1	7	1	17	1	-0.016582231	0.165091876	0.087115408	-0.22017774	-0.003839715	0.009017247	-0.418657342	0.307249422	0.209962723	-0.059265251	-0.114932195	-0.34427762	0.472367503	0.059770627	0.201713656	-0.299021044	-0.131423277	0.130746246	0.101639128	0.373482695	-0.129583784	0.018114111	-0.05789561
EPc_003	1	1	9	1	17	1	0.247593985	0.434216113	-0.077299003	0.343772398	0.335469466	0.20658419	0.280122103	0.437059538	0.784623702	-0.104053388	0.002105295	-0.140311343	0.537683371	0.297132697	0.46672723	0.216289395	0.214213754	0.049681352	0.217832581	0.430993487	0.285433552	0.260279546	0.28335501
EPc_004	1	1	13	1	17	1	0.187245747	0.250527544	0.404201811	-0.176899998	-0.025288278	0.232953817	0.299821094	1.006374251	1.065740339	0.360744629	0.145566099	0.363571971	0.422588705	0.599650109	0.819561618	0.317302259	0.219113292	0.553316887	0.279585699	0.424017183	0.261649448	0.381492582	0.054502822
EPc_005	1	1	7	1	18	1	0.462383012	0.229207963	0.469327035	0.34958248	0.334488016	0.410085653	0.341206435	0.529283075	0.517519212	0.444711377	0.334909667	0.487527149	0.498127519	0.484206557	0.841249768	0.101694457	0.19939101	0.688549625	0.345978636	0.396034422	0.402246185	0.422271869	0.38913479
EPc_006	1	1	8	1	17	1	0.28411137	0.161122859	0.281012553	-0.002113843	0.025654779	0.091052261	0.313487752	0.718349028	0.707048495	0.611849623	0.490702426	0.18749943	0.330290017	0.625422656	0.573501627	0.391518809	0.358784597	0.599106242	0.129193416	0.299563158	0.184383138	0.350549543	0.099676142
EPc_007	1	1	12	1	17	1	0.651153738	0.295288529	0.395057364	0.322854665	0.451518926	0.655758067	0.483772525	0.836518859	0.691735727	0.685009361	0.310353779	0.480727665	0.51334741	0.810614654	0.759077403	0.394525714	0.239052707	0.776867694	0.343810176	0.628677127	0.471619105	0.533206724	0.520321349
EPc_008	1	1	7	1	18	1	0.41425344	0.287265837	0.217969094	-0.093168903	-0.376277862	-0.125765593	0.168528135	0.431511425	0.757629958	0.411525186	0.306756711	0.24015875	-0.019689051	0.299531449	0.237192756	0.194805115	0.175747105	0.460398002	0.308822876	0.309304653	0.149247657	0.22646413	-0.04523973
EPc_009	1	1	8	1	17	1	0.104866708	-0.061516467	0.061932538	0.026969045	-0.079155423	-0.05844139	0.349152806	0.454658788	0.862046814	0.555989637	0.090708451	0.610099515	0.580041421	0.333642117	0.53335956	0.160940057	-0.093755723	0.645432453	0.200677867	0.559255731	-0.055186375	0.275319911	-0.001440265
EPc_010	1	1	8	1	19	1	0.465483865	0.450099616	-0.015739423	0.201466375	0.010384419	0.507825452	0.03916405	0.57619087	1.142078412	0.497450021	0.444285366	0.133520926	0.351320655	0.567168748	0.86118644	0.398911716	0.381627013	0.040507563	0.212894843	0.487825371	0.002322609	0.369332138	0.296290027
EPc_011	1	1	13	1	17	1	0.203255162	-0.146992195	0.044328558	0.003596948	0.151510768	0.234245982	0.233840746	0.82963708	0.578491215	0.055782085	-0.052715475	0.528087337	0.315523638	0.547936991	0.906333359	-0.095901259	-0.298247392	0.849665465	0.362075524	0.364508442	-0.093040546	0.262948687	0.148152215
EPc_012	1	1	8	1	14	1	0.174477269	0.136990977	0.283881702	0.092863142	0.381830984	0.348789653	0.258504128	0.651516494	0.440291312	0.338012016	0.424911288	0.055033801	0.645850212	0.265066026	0.602087645	-0.049158347	0.23765968	0.532002823	0.14423746	0.301252054	0.210216051	0.308396018	0.249490262
EPc_013	1	1	8	1	17	1	0.297486325	0.097511623	0.128332842	-0.020417759	0.131952355	0.129916634	0.343505839	0.749995901	0.402517792	0.267826314	0.181019906	0.069223003	0.377684421	0.355410683	0.462705468	-0.155656159	-0.047169217	0.321646033	0.038727219	0.225351088	0.28310177	0.220984385	0.134734389
EPc_014	1	1	8	1	19	1	0.315116947	0.069542873	0.210103587	0.077101436	0.240927201	0.172259916	0.257612502	0.398139293	0.386900833	0.356563303	0.199687637	0.15922025	0.54522515	0.451580731	0.525047314	0.107691151	0.316706462	0.36777342	0.202091402	0.457822633	0.270287825	0.289876279	0.201351375
EPc_015	1	1	7	1	18	1	0.111087794	0.178722855	0.104227832	0.098208704	0.14073292	0.400642902	0.255511238	0.659914896	0.423427033	0.310832923	0.28475906	0.437319203	0.405854337	0.461926992	0.628780646	0.248853254	0.366601502	0.5544422	0.342343833	0.551214145	0.358166214	0.348741452	0.18766808
EPc_016	1	1	10	1	15	1	0.023523254	-0.097524222	0.056243545	0.043733793	0.242999392	0.385730438	0.36663066	0.729963634	0.837504593	0.359493198	0.017435992	0.135563942	0.375178997	0.508866685	0.760562551	0.287923107	-0.030242566	0.400237568	0.313236518	0.353199425	0.095863696	0.293624962	0.173996719
EPc_017	1	1	13	2	17	1	0.372066051	0.414550967	0.31214312	0.249763673	0.459877736	0.637282171	0.284480178	0.516867024	0.949729507	0.107930127	0.07603799	0.396715469	0.4416342	0.281682611	0.429735762	0.178839928	-0.020022288	0.631495929	0.375657128	0.414009143	0.019742664	0.358581861	0.429747408
EPc_018	1	1	13	2	18	1	0.456517234	0.377423459	0.46723276	0.140188364	0.282133928	0.445997308	0.603871312	0.801661513	0.842533799	0.614174751	0.292503133	0.600452835	0.647906349	0.697949042	0.916662027	0.487541035	0.176846307	0.887873262	0.336533258	0.35762442	0.206981421	0.506695596	0.331209209
EPc_019	1	1	12	2	17	1	0.661666588	0.490013985	0.198744578	0.263071358	0.149716499	0.044535739	0.440219869	0.738111499	0.721612165	0.639710421	0.549773831	0.453256136	0.47952816	0.469522306	0.778203109	0.468673121	0.303426894	0.747291244	0.220515038	0.347327438	0.234408078	0.44758705	0.279747546
EPc_020	1	1	11	2	19	1	0.199602782	0.035014057	-0.002024339	0.081805156	0.267824606	0.079811292	0.153648496	0.461136944	0.478268741	0.325649868	0.345069056	0.173169839	0.321846291	0.442992041	0.648905733	0.255478257	0.190479074	0.416874099	0.23991051	0.409710764	0.049540867	0.265462578	0.157260959
EPc_021	1	1	14	2	18	1	0.180487465	0.032565594	-0.082208335	0.168359986	0.293749729	0.164769797	0.319692836	0.396167046	0.859121001	0.315568592	0.198709737	0.204483314	0.544068105	0.518038232	0.434085285	0.171817421	0.018493563	0.365630951	0.276052821	0.299539929	-0.228843514	0.259540455	0.201841744
EPc_022	1	1	6	2	12	1	-0.358427429	-0.441015769	-0.289277721	-0.022139283	-0.1261932	-0.161659434	-0.125868223	0.439342094	1.419669984	0.004446536	-0.176640339	0.666214994	0.61307833	0.389146092	0.50172295	-0.030509943	-0.250239736	0.742870389	0.466026057	0.630552071	-0.110614356	0.180023051	-0.167104837
EPc_023	1	1	9	2	16	1	0.485421422	0.193483149	0.342409365	0.35185645	0.256723293	0.257597851	0.346522688	0.817864473	0.761878603	0.652655073	0.436198352	0.659202629	0.552878047	0.808615286	0.921972867	0.293231357	0.09177104	0.992366046	0.506874998	0.445601497	0.261084978	0.496962355	0.337899754
EPc_024	1	1	6	2	14	1	-0.000803519	0.152338628	-0.137655924	0.012928701	0.31390568	0.034222662	-0.196208526	0.688304757	0.791619629	0.038043464	0.2802326	0.278353486	0.314857082	0.449289581	0.605911136	0.331261566	0.529811244	0.399668464	0.390425798	0.19706952	0.018804919	0.26154195	0.090063381
EPc_025	1	1	11	2	18	1	0.374070139	0.388558059	0.341484765	0.002926476	0.183614341	0.464779574	0.086318476	0.970320904	1.008626917	0.274872693	0.145187145	0.143149599	0.509080954	0.429648309	0.336828491	0.1411041	0.071902615	0.598016774	0.342377787	0.383917753	-0.023889875	0.341566476	0.256347633
EPc_026	1	1	13	2	19	1	0.18637108	0.341569454	0.415118788	0.202650176	0.552208275	0.632584998	0.212835418	0.87704541	0.793687708	0.285841133	0.140604656	0.6085583	0.392961038	0.393073768	0.361511506	0.294305252	0.189515578	0.908954953	0.305744048	0.464795383	0.159087617	0.415191645	0.393453632
EPc_027	1	1	14	2	18	1	0.276849682	0.395611886	0.305901082	0.193810988	0.329839842	0.21424002	0.383811886	0.904763598	0.938521444	0.238734707	0.271518956	0.2026821	0.51443243	0.588721335	0.494804874	0.546385345	0.639584783	0.496617188	0.226927361	0.318334837	0.384332099	0.422210783	0.253685133
EPc_028	1	1	11	2	15	1	1.183044129	0.754445243	0.360750559	0.566248476	0.569277301	0.420406283	0.259811179	0.782448568	1.092319276	1.129208218	0.608340125	0.4261404	0.630567596	0.932939081	0.717909695	0.737178956	0.284805757	0.769268041	0.530643022	0.443701555	0.066597615	0.631716718	0.684744047
EPc_029	1	1	11	2	18	1	0.126379213	0.172650334	0.159712	0.046542889	0.302912216	0.304276183	0.22760114	0.494129637	0.903577166	0.230394941	-0.032910876	0.594854151	0.399271946	0.505166098	0.502028655	0.146857527	-0.007874201	0.729003011	0.107144297	0.265549823	-0.041717549	0.292168981	0.195027625
EPc_030	1	2	12	1	15	1	0.341097964	0.301346742	0.415961163	0.26011291	0.41958999	0.260454709	0.332889535	0.793952298	0.681779915	0.264307399	0.322765297	0.377037341	0.112759037	0.599776387	0.776310109	0.072234962	0.288043678	0.810170872	0.130972291	0.160753632	0.418928163	0.387678305	0.320313893
EPc_031	1	2	11	1	15	1	0.10900167	0.160827381	0.223601062	-0.112314009	0.0049651	0.146115549	0.312559466	0.445944222	0.667550998	0.380488529	0.033775756	0.28284338	0.710265556	0.282776565	0.616585784	0.151556403	0.108111954	0.60376274	0.084537223	0.49784288	0.161752645	0.279645279	0.036942077
EPc_032	1	2	10	1	15	1	0.548692887	0.187312756	0.160865012	0.134439864	0.087221881	0.148866495	0.200689092	0.381746921	0.38773617	0.346507298	0.442454817	0.067594686	0.692449818	0.22751053	0.794115642	0.035765061	0.166823365	0.159261737	-0.043983804	0.579710161	0.091660722	0.276068624	0.229805282
EPc_033	1	2	11	1	18	1	0.387950541	0.338030109	0.173595895	0.09502868	0.277154321	0.085681945	0.436594596	0.501250419	0.780773952	0.432638257	0.223076638	0.351110311	0.594043609	0.149507975	0.501937608	0.350265735	0.120134278	0.407621933	0.171772485	0.405947076	0.126283646	0.329066667	0.211453872
EPc_034	1	2	11	1	18	1	0.62981431	0.274418874	0.215198555	0.312235146	0.440071221	0.237461736	0.36744402	0.796991965	0.722210355	0.591870137	0.511669667	0.597982584	0.509116056	0.478489256	0.831690496	0.608318126	0.295760397	0.587657919	0.550296788	0.597587081	0.054628066	0.486233941	0.404895603
EPc_035	1	2	12	1	15	1	0.236732785	0.022467006	-0.26033823	-0.056951585	-0.172285223	0.029654006	-0.279558688	0.469394909	-0.006927982	0.034374504	0.388455529	0.037191065	0.014649601	0.295731867	0.408138424	-0.103196706	0.139467789	0.199480058	-0.17425016	0.125783554	0.075924487	0.067806524	0.009287496
EPc_036	1	2	10	1	18	1	0.538560345	0.365626157	0.146314328	0.328156305	0.196494203	0.014381848	0.322148413	0.958872646	0.829208083	0.529546662	0.502897903	0.075929602	0.568379116	0.647143067	0.825641357	0.284526367	0.229139079	0.262948945	0.309702682	0.607030535	0.205141018	0.416561365	0.269398175
EPc_037	1	2	12	1	17	1	0.256389916	0.228850127	0.114802994	0.033144355	0.017106912	0.219204799	0.356963446	0.530464275	0.616774323	0.378810064	0.294208714	0.096230053	0.265306631	0.378002737	0.693390385	0.339478533	0.224124988	0.375141896	0.307966984	0.378323155	0.018620525	0.291585991	0.131461496
EPc_038	1	2	7	1	19	1	-0.173737952	0.116121321	0.016821259	0.00323172	0.064083642	-0.184111852	-0.045957534	0.32100014	0.358714259	-0.124710068	-0.238744659	0.304059772	0.455663743	0.155940675	0.679262336	0.189010675	0.269320862	0.063145765	-0.090702509	0.079118084	0.012907283	0.106211284	-0.07263361
EPc_039	1	2	12	1	16	1	0.325392524	0.33769602	0.185302082	0.15964475	0.365846253	0.342358146	0.546186369	0.627932599	1.053853966	0.680886853	0.283916236	0.51486113	0.56959682	0.367782753	0.623952718	0.549177321	0.16571653	0.935231762	0.143492166	0.037364889	0.116724087	0.425376951	0.298310418
EPc_040	1	2	10	1	17	1	0.290515726	0.10926278	0.08595973	0.042208466	-0.016398423	-0.083623963	-0.524797536	0.463947905	0.459964606	0.038865123	0.279086945	0.078509457	0.785024876	0.086372553	0.600095652	0.055346272	0.090181048	0.279053765	0.151891669	0.606037067	-0.158364971	0.177101845	0.058175451
EPc_041	1	2	12	1	18	1	0.617412374	0.653429884	0.312159454	0.224521963	0.089095755	0.126268254	0.495859016	0.616406262	1.018227778	0.482078894	0.279779063	0.297161063	0.357277938	0.627165944	0.586953086	0.509015857	0.109512164	0.502191035	0.187412698	0.456608445	0.287405833	0.420759179	0.264324587
EPc_042	1	2	11	1	18	1	0.199991894	0.240896762	0.058010181	0.13814457	0.36520679	0.306642308	0.048439931	0.553523369	0.754127515	0.23156292	0.078780123	0.413622181	0.355461586	0.585594687	0.6497334	0.237374058	0.075751865	0.679713868	0.021130111	0.277690339	-0.048191028	0.296343211	0.252496391
EPc_043	1	2	12	1	15	1	0.215454448	0.143530295	0.283263025	0.077480507	0.01829681	0.246837269	0.078181612	0.523083374	0.857568311	0.420653522	0.22680307	0.306587456	0.692862521	0.308813446	0.683760343	0.296619658	0.09698891	0.522868829	0.275758594	0.570658588	0.192377618	0.3351642	0.139517258
EPc_044	1	2	10	1	16	1	0.365496534	0.331801135	0.089853575	0.409303664	0.387572027	0.1486677	0.160863116	0.552114273	0.67186722	0.473583613	0.508952302	0.339372482	0.320942088	0.456233769	0.512715699	0.344668658	0.369399527	0.449446742	0.225193521	0.638324782	0.283357337	0.382844275	0.327759982
EPc_045	1	2	7	1	15	1	0.319311524	0.48042186	0.472708532	-0.013953623	0.258037054	0.32271536	0.410059802	0.796815427	0.972070328	0.451513516	0.49434218	0.286100013	0.67643513	0.727135573	0.829693718	0.575939405	0.508164369	0.557822224	0.357084977	0.532834985	0.180411171	0.485507787	0.221527579
EPc_046	1	2	7	1	16	1	0.435227801	0.390659338	0.246455644	0.07400686	-0.090900603	0.157815116	0.218261071	0.732510599	0.807116197	0.569005	0.719162204	0.295526406	0.121186036	0.613489353	0.504299691	0.471040059	0.47199721	0.765395465	0.2012933	0.056367664	0.143917056	0.376372927	0.144037294
EPc_047	1	2	10	1	19	1	0.029906755	0.088260975	0.210870179	-0.134017566	-0.041485444	0.153736967	0.262706657	0.530578222	1.03349743	0.510583124	0.013803352	0.426988325	0.84771429	0.465227354	0.895180392	0.339273835	-0.020424334	0.735357011	0.336862734	0.684421703	0.009856498	0.351376117	0.002035178
EPc_048	1	2	8	1	16	1	0.433870335	0.308640344	0.13919462	0.140555011	0.06442563	0.239253746	0.137342016	0.571944324	0.880299135	-0.077845999	0.158114096	0.422762356	0.457882596	0.311464752	0.427226368	0.013681356	0.115332532	0.552879442	0.287711196	0.661582949	0.321338581	0.312745495	0.219526181
EPc_049	1	2	9	1	15	1	0.107055632	0.122319117	0.255932153	-0.187956352	-0.065030448	-0.029683369	-0.023625269	0.455764559	0.812831834	0.100629145	0.036817184	0.429241249	0.426492677	0.413436114	0.559581102	0.020077666	0.224833474	0.562450881	0.363931452	0.700918781	-0.053777197	0.249154304	-0.043903634
EPc_050	1	2	13	1	18	1	0.513918889	0.396429506	0.332370618	-0.011147873	0.061574293	0.286529001	0.508065379	1.034785661	1.168031421	0.394858384	0.326491729	0.592881386	0.381533679	0.553557982	0.604558275	0.328991044	0.302267701	0.655115258	0.034741357	-0.040031786	0.33740549	0.417282257	0.212718578
EPc_051	1	2	11	1	17	1	0.426150223	0.062381421	0.194807103	0.100011413	0.207049484	-0.084287565	0.065281762	0.689210601	0.576777423	0.566413649	0.38372003	0.206638434	0.135998325	0.388144599	0.749378985	0.211299078	0.251578356	0.061169469	-0.057522979	0.067273787	0.166878223	0.255635801	0.162230889
EPc_052	1	2	7	1	17	1	0.224268284	0.21375952	-0.029699942	-0.165164305	0.065075224	0.093902605	0.225096872	0.497433985	0.16106212	0.360406084	-0.042077591	0.368159245	0.129135416	0.410724873	0.617528703	-0.130482761	-0.049871845	0.451252055	0.179787384	0.362554545	0.076054404	0.191376423	0.054520452
EPc_053	1	2	12	2	16	1	0.228378323	0.116779669	0.094998278	-0.004455593	0.089065059	-0.015628047	0.188961497	0.585679385	1.240423043	0.233206678	0.177288934	0.30445581	0.273354142	0.339759344	0.466320793	0.309660308	0.154859895	0.510097249	0.157073576	0.632650132	-0.116459816	0.284117555	0.074339935
EPc_054	1	2	8	2	16	1	0.213641264	0.071259329	0.2339236	0.300370933	0.355483089	0.705025324	0.369508854	0.650637125	0.778093901	0.561937736	0.35002934	0.52151234	0.426794481	0.376551592	0.553988057	0.392407889	0.289121383	0.683230418	0.357616197	0.719227588	0.508225668	0.4485041	0.393630152
EPc_055	1	2	13	2	7	1	-0.13766762	-0.180370818	-0.006898426	-0.337843635	-0.361272589	-0.246685756	0.08319252	0.436490167	1.177405425	-0.036765735	-0.016298229	0.582340623	0.710219772	0.471298981	0.711599405	-0.023720375	-0.171657627	0.607217015	0.219161651	0.737121598	0.072069295	0.204235031	-0.2708674
EPc_056	1	2	8	2	13	1	0.148228209	0.120142249	0.059568166	-0.018932294	0.043203359	0.170047335	0.151263263	0.746384464	0.825407164	0.036508503	0.308424072	0.342091369	0.662800437	0.379259015	0.665680911	0.161477241	0.314756861	0.575623876	0.244166782	0.648446766	0.142035612	0.320313493	0.085636652
EPc_057	1	2	12	2	18	1	0.682559713	0.543990916	0.380613672	0.109199647	0.173175073	0.014453846	0.366668596	0.891914229	1.0980745	0.658608694	0.4711752	0.576939527	0.399060433	0.799344559	0.669336688	0.443377882	0.349748916	0.64028418	0.330042261	0.366722183	0.129562083	0.480707276	0.24484707
EPc_058	1	2	10	2	14	1	0.173170395	0.029658621	-0.027378203	0.03595383	-0.157323742	0.14396946	0.293634367	0.5042992	0.83303445	0.373615307	0.167054453	0.266235132	0.482895127	0.258367557	0.356259995	0.408419571	0.077432276	0.249815076	0.266169819	0.689035312	0.196750219	0.267669915	0.048942486
EPc_059	1	2	9	2	17	1	0.398431823	0.284097779	0.028280596	0.231498465	0.283289626	0.202031298	0.216779447	0.409322911	0.904738089	0.116440462	0.354067198	-0.024558384	0.963165325	0.206890314	0.547714088	0.265456193	0.252314459	0.134311276	0.379109581	0.518981615	-0.033890749	0.316117686	0.278812803
EPc_060	1	2	7	2	15	1	0.330629441	0.329812882	0.328210316	0.275696396	0.548177429	0.494648738	0.577627487	0.898314914	0.933898653	0.504340099	0.623883269	0.316776847	0.523076609	0.563327656	0.795050931	0.763582634	0.686408661	0.828500135	0.608322967	0.569668339	0.437744668	0.56846186	0.412288001
EPc_061	1	2	11	2	17	1	0.183103071	0.259150571	0.383869512	0.236551137	0.321659024	0.471075784	-0.16223064	0.215111316	1.058188326	-0.191284687	0.109371289	0.62497446	0.428416964	0.228332	0.544035305	-0.339009447	0.269662019	0.962899869	-0.035623506	0.224360983	0.45119354	0.297324138	0.303097254
EPc_062	1	2	6	2	8	1	0.105028946	-0.159669586	-0.107697614	-0.160856962	-0.329200087	-0.088703347	0.052942648	0.454418873	1.020215243	0.153723797	-0.004527982	0.521417367	0.224772481	0.869713842	0.201243831	-0.034775415	-0.00398078	0.864764523	0.041350674	0.207066811	0.095415733	0.186793476	-0.118432862
EPc_063	1	2	10	2	17	1	0.464795462	0.122526372	0.139848888	0.166608786	0.104129078	0.278588431	-0.034285905	0.504984508	0.709386398	0.600394573	0.331709262	0.052290885	0.117453888	0.65123411	0.456647115	0.273114844	0.233818591	0.021213619	0.01789504	0.02181609	-0.392141211	0.230572801	0.253530439
EPc_064	1	2	12	2	19	1	-0.022924966	0.214545508	0.230918454	0.034303758	0.309114499	0.476475748	0.322216736	0.902585456	0.746852718	0.460940402	0.456260104	0.33607713	0.644290738	0.203807985	0.346343565	0.296467105	0.222561312	0.663464048	0.091474908	0.303339356	0.324413739	0.360168014	0.19924226
EPc_065	1	2	10	2	16	1	0.081494487	0.303755633	0.415831384	-0.113449384	0.131798165	0.384824486	0.555830105	0.562550393	0.621095557	0.256980516	0.063139409	0.301058611	0.780331324	0.430965833	0.777106194	0.419232046	0.274597808	0.67044975	0.554058742	0.775711827	0.366643132	0.410190763	0.121166938
EPc_066	1	2	9	2	15	1	0.342489016	0.208961107	0.232401682	0.283663306	0.353164095	0.22601686	0.40572494	0.981359419	1.030327722	0.613331395	0.43129207	0.444758044	0.40813427	0.507317678	0.690887564	0.533387327	0.336545316	0.666549022	0.445982961	0.576665986	0.241233623	0.474294924	0.301333319
EPc_067	1	2	8	2	11	1	0.497748712	0.453506128	0.287097191	0.264040113	0.293628645	0.219017859	0.424095337	0.60736481	0.790969648	0.426977348	0.369065712	0.367708641	0.350644534	0.541994533	0.619775732	0.419687068	0.346133103	0.514476983	0.285447857	0.422907874	0.187038443	0.413777441	0.318608832
EPc_068	1	2	9	2	16	1	0.098800978	0.168600861	-0.095020484	-0.234585163	-0.188989605	0.148063782	-0.059163255	0.325911119	1.121684217	-0.035986511	0.106986859	0.135649634	0.146221631	0.081671957	0.495083947	-0.099588818	0.126710514	0.22583179	-0.053606297	0.197768645	0.06536603	0.127495801	-0.044177502
EPc_069	1	2	11	2	18	1	0.528132528	0.100648439	0.261242734	0.335926617	0.19283737	0.472474942	0.820928119	0.974334852	0.993809588	0.883721572	0.646805372	0.637382826	0.588665499	0.726401312	0.960885512	0.41548304	0.348548027	0.62019751	0.557215876	0.68273679	0.487041619	0.582639054	0.382342864
EPc_070	1	2	10	2	17	1	0.245905807	0.132518472	-0.107716563	0.242184664	0.424128082	0.240211531	0.316512526	0.465334536	0.932361646	0.374092536	0.332003639	0.183079066	0.477497901	0.534718187	0.420780649	0.272122874	0.201452563	0.33454149	0.354419148	0.3159364	-0.169054374	0.310620513	0.288107521
EPc_071	1	2	11	2	17	1	0.225084584	0.142576073	0.181867663	0.090256443	-0.043051619	-0.117569901	0.309480865	0.513905672	0.679988787	0.100588627	-0.023196439	0.212696489	0.381215773	-0.027422869	0.096581645	0.22482638	0.061212918	0.697230606	0.164702471	0.443601582	-0.035550138	0.203763124	0.038679877
EPc_072	1	2	14	2	15	1	0.547191099	0.118869907	0.234713973	0.309506195	0.164326573	0.181159932	0.294406451	0.519033008	0.537738253	0.452056113	0.49446039	0.564225864	0.396576649	0.722352046	0.772380134	0.224887823	-0.008626595	0.774375951	0.157994829	0.584962596	0.071335967	0.386377484	0.30054595
EPc_073	1	2	12	2	16	1	0.632572423	0.405081137	0.581170586	0.584900257	0.469314501	0.634980342	0.239634611	0.60290999	0.810516137	0.360054172	0.378544604	0.56773332	0.501313325	0.65585109	0.772355315	-0.03822362	0.162481253	0.955810143	0.365047828	0.121688573	0.261775966	0.477405331	0.580441881
EPc_074	1	2	8	2	NA	1	0.248886208	0.225451144	0.109562901	-0.130936134	0.010622007	-0.260693396	0.248094065	0.491058226	1.055842171	0.164978575	0.021602852	0.454967473	0.442986158	0.7393464	0.722404507	0.190045981	0.090768108	0.60210088	0.265640785	0.394015702	0.151768558	0.297072056	-0.033030328
EPc_075	1	2	13	2	17	1	0.343069518	0.299739781	0.209841754	0.467942879	0.385893004	0.408819686	0.353014311	0.847479258	0.999597482	0.557957163	0.313894521	0.755057074	0.450073498	0.563641476	0.638209598	0.392807887	0.141213982	0.988086226	0.554214937	0.526578643	0.100111744	0.490344972	0.401431272
EPc_076	1	2	14	2	18	1	0.679872206	0.524333643	0.69295088	0.390813406	0.487734087	0.526052336	0.594230738	0.683702767	0.900098579	0.655928382	0.358065763	0.78297335	0.704709165	0.577794946	0.502407005	0.437169433	0.252974057	0.95591828	0.515012393	0.679337026	0.312154112	0.581630122	0.521118009
EPc_077	1	2	13	2	20	1	0.513241092	0.471172866	0.411939932	0.072869491	0.208249447	0.26410679	0.300735712	0.628572253	0.769979983	0.280496167	-0.035040225	0.421131931	0.233791948	0.566929062	0.542793102	0.219510703	0.047085257	0.637390809	0.012069892	0.115789943	-0.116036755	0.312703781	0.264616705
EPc_078	1	2	8	2	15	1	-0.124846888	-0.369176756	-0.306385588	-0.177758207	0.012226012	0.082400091	-0.003164307	0.437995794	1.067696034	-0.081367084	-0.236761936	0.541725968	0.283130148	0.291461125	0.9622615	-0.211999516	-0.364236886	0.931115128	0.080513303	0.408411801	-0.231189148	0.1424786	-0.051994748
EPc_079	1	2	7	2	11	1	-0.000341091	-0.036760034	-0.117503824	-0.177953154	0.077401953	0.266885832	0.325466029	0.442095485	0.852045686	0.378924292	-0.179176898	0.373214899	0.562917947	0.362978284	0.730140424	0.276426099	-0.171934455	0.673334897	0.272387187	0.627652628	-0.040422453	0.261799035	0.041498385
EPc_080	1	2	13	2	18	1	0.26926016	0.324034298	0.514819271	0.046155653	0.211858458	0.184154915	0.396362401	0.502475553	0.822096104	0.1462039	-0.037100863	0.483974301	0.879398262	0.840185493	0.596787728	0.108906033	-0.013489696	0.582538449	0.600594862	0.742720081	-0.142826448	0.383767091	0.177857296
EPa_001	2	1	40	2	20	3	0.698631893	0.451683698	0.270473347	0.599878608	0.657113731	0.622677745	0.074958149	0.735710699	1.406372177	0.517239282	0.308109715	0.719264204	0.346525673	0.745435787	0.765003187	0.261131261	0.092376497	1.035755947	0.329604355	0.338323482	-0.054407525	0.520088662	0.644575494
EPa_002	2	1	49	2	17	3	0.553808187	0.481465815	0.294151721	0.286409833	0.483661812	0.399740862	0.439635246	0.850070783	0.944672116	0.50026242	0.519800946	0.373508172	0.458061927	0.586893707	0.742259746	0.484112086	0.473265786	0.691591898	0.157790639	0.278137733	0.342957969	0.492488543	0.430905174
EPa_003	2	1	34	2	18	3	0.457050861	0.390652359	0.162950476	0.036844045	0.093184879	0.083582949	0.362185232	0.428815498	0.924050943	0.408263642	0.326370962	0.558070797	0.24936898	0.119707036	0.362405616	0.290965872	0.139609435	0.790843962	-0.176376691	0.040305598	0.165948215	0.295942889	0.167665683
EPa_004	2	1	36	2	16	3	0.206281902	0.058399101	0.059724511	0.201888326	0.515512981	0.466059159	-0.142554384	0.773451915	0.599770068	-0.001493087	0.104930827	0.329611672	0.467386395	0.707483794	0.389720138	-0.157859654	-0.206294762	1.06551364	0.342175905	0.16997001	-0.272440999	0.270344641	0.347435592
EPa_005	2	1	33	1	18	3	0.411079491	0.244653512	0.4723248	0.215478888	0.408923262	0.173561402	0.560294837	0.809388148	0.962432457	0.411686752	0.212324924	0.817814658	0.342291304	0.967394578	0.786869219	0.260305898	-0.019878289	0.67833813	0.468200866	0.103414228	0.240524956	0.453686858	0.302260761
EPa_006	2	1	34	1	16	3	0.648039405	0.492807123	0.628513131	0.361547383	0.709417079	0.569195132	0.247949214	0.607670828	0.882569195	0.400011205	0.54641974	0.598655469	0.340082654	0.63164403	0.83529054	0.217849084	0.520923532	0.844285387	0.140049333	0.379791558	0.40410742	0.524134212	0.57204975
EPa_007	2	1	37	1	18	3	0.389133586	0.054199939	0.268099017	0.299649217	0.302307949	0.677933002	0.501134433	0.569735986	0.691782407	0.371477514	0.331870852	0.570166382	0.589346237	0.526612564	0.825054679	0.190182972	0.100235189	0.649818704	0.5071355	0.872833277	0.520790136	0.467119026	0.417255938
EPa_008	2	1	35	1	15	3	0.551537373	0.202284633	0.064340137	0.397385631	0.979171859	0.57270622	0.02833273	0.54902164	0.582897234	0.360714853	0.273157408	0.376321074	0.200621418	0.3484242	0.575753277	-0.113930117	-0.032907263	0.877218757	0.031904325	-0.075619745	-0.055785417	0.318740487	0.625200271
EPa_009	2	1	34	1	19	3	0.509223584	0.548946563	0.412302264	0.387477931	0.44367314	0.531324732	0.209113934	0.762265298	0.901407152	0.270770573	0.399096026	0.613241572	0.409513947	0.554176553	0.578624597	0.277192142	0.376555456	0.789012053	0.406803457	0.528712433	0.346290901	0.488367824	0.467924847
EPa_010	2	1	37	1	17	3	0.46685018	0.256443281	0.188685073	0.096170688	0.465621481	0.204006321	0.406126694	0.947678515	1.009685131	0.54926068	0.271831393	0.912294838	0.135325955	0.727537446	0.764537472	0.33254637	0.06887696	0.932846011	0.065910852	0.014675496	0.102337952	0.424726133	0.308162168
EPa_011	2	1	35	1	16	3	-0.028550636	-0.114357963	-0.122052074	-0.030417554	0.039152254	0.039836896	0.251239314	0.443767982	1.219093106	0.80677024	0.005552962	0.583503271	0.233123314	0.220163403	0.680872781	0.617168372	-0.129887344	0.947503374	0.20728355	0.336073453	-0.185770074	0.286669935	0.00500524
EPa_012	2	1	26	1	17	2	0.653934184	0.365834084	0.168842202	0.469595853	0.622793351	0.686325991	0.429872701	0.803063269	1.019194841	0.776734958	0.503288607	0.73832894	0.275440554	0.800670784	0.729624022	0.510348842	0.212169328	1.119534615	0.473922425	0.333043262	0.127841613	0.562876401	0.608162345
EPa_013	2	1	39	1	18	3	0.390876973	0.022937784	0.260668041	-0.038478623	0.272451203	0.322452954	0.360893496	0.790442392	0.765041393	0.611348568	0.323178651	0.617257634	0.202251824	0.653598808	0.688140739	0.103271262	-0.088620276	0.828120949	0.248944286	0.242566075	0.122685785	0.366668091	0.236825627
EPa_014	2	1	38	1	15	3	0.226871359	0.191791164	0.214839475	0.465445266	0.554115097	0.796347455	0.603890404	0.542733671	1.145823935	0.578191839	0.39240773	0.594406584	0.251049878	0.521171895	0.801504112	0.663731036	0.333966814	0.904740123	0.472595244	0.370629625	0.319123916	0.52120841	0.510694794
EPa_015	2	1	37	1	17	3	0.25994368	0.498266947	0.604404261	0.099628094	0.639148307	0.7764358	0.616946787	0.785804254	0.770452839	0.461863506	0.163255833	0.394041669	0.832456387	0.720996657	0.758860816	0.573415249	0.325253023	0.908688781	0.760763948	0.759478562	0.35605406	0.574579022	0.44378897
EPa_016	2	1	31	1	18	2	0.475197625	0.30560091	0.114246695	0.330298957	0.509479794	0.186915688	0.331996889	0.485450248	1.283404083	0.603236181	0.167233879	0.389897126	0.410404269	0.45634134	0.884249305	0.537335185	0.081514767	0.524789591	0.601294291	0.400869603	0.115205286	0.43785532	0.375473016
EPa_017	2	1	39	1	18	3	0.371422493	0.257592565	0.34131162	0.250926622	0.42188259	0.266889822	0.27480202	0.538480706	0.826630775	0.268665074	0.100477666	0.433492582	-0.111195245	0.516037825	0.247591692	0.426361247	0.298498563	0.762409305	0.151511383	0.350953449	0.239138916	0.344470556	0.327780382
EPa_018	2	1	24	1	18	2	0.407895218	0.430113499	0.608797381	0.112479962	0.367272837	0.360138846	0.494919818	0.728761566	0.884444079	0.353515352	0.267483986	0.560756563	0.745550643	0.720389866	0.60977065	0.432618532	0.234415417	0.644386729	0.368128546	0.323318287	0.240041226	0.471199952	0.311946716
EPa_019	2	1	27	1	16	2	0.454789506	0.416590923	0.101954202	0.283041525	0.478860178	0.378524503	0.210355286	0.728641199	1.072075732	0.193988962	0.128009648	0.428279477	0.275043155	0.315504073	0.470999079	0.216333406	0.139832617	0.77221528	0.221193047	0.224252994	0.095524489	0.362190918	0.398803928
EPa_020	2	1	28	1	19	2	0.558506497	0.245617169	0.232012783	0.060896249	-0.021546674	-0.057797791	0.116259976	0.88767801	0.983135113	0.482225887	0.266042836	0.432476191	0.670102251	0.836392572	0.898742658	0.089857211	0.001974238	0.550851547	0.42008789	0.812877361	-0.014598909	0.402466337	0.13501457
EPa_021	2	1	24	1	19	2	0.888481668	0.601661895	0.4792758	0.550248612	0.716607126	0.784665032	0.730210101	0.822589995	1.019140351	0.880165775	0.575451093	0.76506123	0.471146098	1.03404117	0.813420681	0.747915994	0.626443371	1.006944014	0.586216702	0.758457334	0.667206893	0.739302425	0.73500061
EPa_022	2	1	24	1	13	2	0.465752031	0.504730488	0.066220822	0.220167999	0.556268339	0.469177766	0.520876051	0.629271077	0.997764639	0.76112835	0.284739024	0.353276691	0.462592968	0.554110728	0.577433985	0.866402302	0.448412787	0.638620806	0.505948145	0.591654033	0.272434879	0.511761139	0.427841534
EPa_023	2	1	24	1	17	2	0.628987277	0.445965823	0.292268771	0.525741703	0.550418006	0.609328064	0.25586489	0.814905771	1.089123849	0.462246505	0.399570796	0.551528621	0.551746773	0.718039269	0.874241995	0.365383046	0.268879413	0.641006705	0.469600119	0.336432067	0.040861267	0.518673368	0.578618762
EPa_024	2	1	25	1	18	2	0.336724541	0.502679905	0.560046501	0.092389578	0.41759055	0.44177627	0.710615124	0.689019616	0.981540485	0.553633663	0.172321897	0.739093486	0.378173641	0.606719568	0.711005145	0.636625228	0.324380082	1.41098414	0.289061958	0.529954154	0.357903535	0.544868527	0.322120235
EPa_025	2	1	23	1	17	2	0.737648358	0.488000612	0.511426604	0.49020852	0.435548313	0.611482626	0.614872291	0.591260806	0.970358912	0.607800506	0.60280391	0.821491107	0.558282301	0.510086675	0.517152508	0.528224347	0.357546448	0.715438805	0.41327031	0.40826532	0.455341483	0.568881465	0.568721955
EPa_026	2	1	20	1	16	2	0.29507832	0.15145945	0.396381749	0.359813884	0.447016281	0.514374248	0.193070625	0.656292651	0.822843323	0.37125692	0.273062309	0.496738517	0.695821457	0.35031836	0.74614236	0.205226931	0.141953284	0.447339257	0.300620325	0.333374342	0.107392691	0.39550368	0.404070683
EPa_027	2	1	28	1	16	2	0.336705161	0.273484948	0.283657464	0.494393986	0.56477568	0.736188436	0.275266673	0.824283156	1.255943867	0.606004196	0.181382153	0.684111273	0.342165173	0.675427827	0.682016045	0.517646734	0.163975057	0.862111996	0.450478878	0.453738628	0.048753234	0.510119551	0.533015816
EPa_028	2	1	21	1	18	2	0.198880264	0.149206926	0.118713772	0.565370105	0.708838406	0.844703904	0.793552231	0.58247723	1.271223704	0.740604194	0.263670876	1.044788499	0.346959467	0.481927675	0.766889983	0.749107508	0.159082702	1.432842931	0.600279974	0.501165605	0.22392235	0.597343253	0.57944817
EPa_029	2	1	21	1	18	2	0.524540153	0.45534862	0.36832973	0.185055412	0.264014783	0.401789203	0.157327305	0.758911076	1.243210783	0.470682969	0.345203452	0.392581323	0.513091445	0.514222824	0.69806053	0.587862228	0.420067323	0.384936066	0.204692292	0.512590488	0.094655274	0.452246347	0.343849888
EPa_030	2	1	23	1	16	2	0.706541456	0.653692735	0.587971399	0.215853162	0.58716118	0.574109213	0.517486882	0.819866493	0.990368141	0.65211747	0.571220128	0.7005356	0.314467775	0.531957441	0.748476237	0.357887791	0.537079822	0.96416881	0.150050023	0.50930103	0.560108297	0.583353385	0.520916253
EPa_031	2	2	38	2	18	3	0.182506007	0.303630434	0.222270173	0.148947683	0.313181374	0.330247334	0.154846347	0.680176422	0.812898374	0.186909131	0.21486095	0.34131447	0.278354867	0.369128177	0.551338982	0.289559842	0.306441092	0.417085038	0.5335196	0.375113971	0.12099941	0.339682366	0.2437206
EPa_032	2	2	39	1	19	3	0.181943964	0.397840195	0.342643725	0.162762761	0.318163127	0.347998079	0.426477566	0.542727251	0.63912966	0.140558131	0.307639026	0.332084437	0.490945128	0.410158793	0.510238397	0.462926162	0.45218394	0.728310827	0.356170963	0.406289624	0.201619686	0.388514831	0.252716983
EPa_033	2	2	25	1	17	2	0.342804066	0.107886362	0.116967929	0.061476298	0.177726898	0.239502613	0.075380895	0.86322908	1.009846224	0.339057111	0.148003394	0.680749074	0.191011026	0.581169608	0.541719155	0.096443549	0.016308025	0.950107922	0.145588223	0.13683881	-0.149118636	0.317747506	0.205377469
EPa_034	2	2	27	1	18	2	0.165708093	-0.005060698	0.170403898	0.270330472	0.316339911	0.629502873	0.918405667	0.714081615	0.875106835	0.608094911	0.285726747	0.627225983	0.176329969	0.236503597	0.534151876	0.298854225	0.055976906	0.485310887	0.619405864	0.38122096	0.274817206	0.411354181	0.345470337
EPa_035	2	2	25	1	18	2	0.509991003	0.256615489	0.330924464	0.221940626	0.453089181	0.546342308	0.289272146	0.65413728	0.669298909	0.488910285	0.20148392	0.752985013	0.513614975	0.568190229	0.681810914	0.199344812	0.01971435	0.59411186	0.29673543	0.586581838	0.16487427	0.428569967	0.432840779
EPa_036	2	2	24	1	19	2	0.809650494	0.493017943	0.511143847	0.30833186	0.648386294	0.676918278	0.364643303	0.496010442	0.855845523	0.305694256	0.213599833	0.546071235	0.448505459	0.282361358	0.197604882	0.279665295	0.082833946	1.016288786	0.212740736	0.076938188	-0.04371077	0.418216247	0.610821732
EPa_037	2	2	30	1	16	2	0.329227935	0.216576359	0.136355477	0.154232378	0.30556605	-0.022844952	-0.116412891	0.410232152	0.584664327	0.127940447	0.08712111	0.50189311	0.108222105	0.174804862	0.315096171	-0.167391056	-0.057240497	0.660161536	0.076377848	0.223143659	-0.283333672	0.179256784	0.191545353
EPa_038	2	2	25	1	16	2	0.387691225	0.332545091	0.292908241	0.36715169	0.372572734	0.419014272	0.394285914	0.667887998	0.691260258	0.52797105	0.220151651	0.696327429	0.277548579	0.356534363	0.324587066	0.351498816	0.060690438	0.724441611	0.416381016	0.437362923	0.195627737	0.405449529	0.38660748
EPa_039	2	2	26	1	18	2	0.539233813	0.403697914	0.552283464	0.146938495	0.176779829	0.276610014	0.29870456	0.465058487	1.340025745	0.426218698	-0.187417437	0.752815818	0.373650615	0.471178504	0.087350952	0.369384102	-0.17294579	0.89854069	0.475840793	0.359568861	-0.21557211	0.373235525	0.284890538
EPa_040	2	2	22	1	17	2	0.439893195	0.505196727	0.416924975	0.17645582	0.228164033	0.311767362	0.270782792	0.547487366	1.376519013	0.309463437	0.311089889	0.815012214	0.592892221	0.373776168	0.648965012	0.366876718	0.29873964	0.921691843	0.157127326	0.477217516	0.278227493	0.467822417	0.289070102
EPa_041	2	2	34	1	17	3	0.389963569	0.321864548	0.250502757	-0.209128032	-0.05816644	0.127175008	0.213968344	0.223156264	0.868709144	0.449996617	-0.112803428	0.364186345	0.290977623	0.218654483	0.371223918	0.414860045	-0.066367004	0.648840468	0.162564916	0.63700046	0.010668057	0.262754651	0.062461026
EPa_042	2	2	22	1	16	2	0.212316309	0.133424393	0.284739185	-0.129117884	-0.047594883	0.037033019	0.323091537	0.301491064	1.214005033	0.437879567	-0.122909628	0.76619342	0.553245946	0.360898989	0.465284645	0.278361651	-0.222327927	0.898628149	0.035159506	0.196860806	-0.223464077	0.273961849	0.018159141
EPa_043	2	2	26	1	20	2	0.475804102	0.58433363	0.41845816	0.257473808	0.309255166	0.222537842	0.493574449	0.527846692	1.210697802	0.650792333	0.11631159	1.134138224	0.60056013	0.747322468	0.673262938	0.606556527	0.181011471	1.189819232	0.524203861	0.507993002	-0.015982104	0.543617682	0.31626773
EPa_044	2	2	20	1	14	2	0.494993366	0.390052069	0.278644173	0.287106663	0.407452165	0.400961844	0.378727042	0.92857709	1.140160411	0.507299691	0.249853779	0.679114417	0.522041975	0.61021255	0.703567441	0.44439744	0.117608078	0.839123808	0.539305695	0.432423116	-0.009265464	0.492493207	0.39762851
EPa_045	2	2	22	1	13	2	0.209681849	0.500047246	0.586819581	0.191098952	0.326033163	0.400231025	0.198858268	0.938776181	0.858426395	0.43416931	0.17294868	0.380405881	0.573169709	0.503774363	0.487484425	0.473274626	0.213180766	0.864629084	0.481331524	0.416615959	0.110518582	0.443879789	0.281761247
EPa_046	2	1	46	2	18	3	0.509560709	0.349902587	0.114247501	0.453005052	0.564503274	0.685159421	0.241280524	0.413884618	0.826342044	0.271633704	0.336261892	0.575151764	0.366158579	0.415347192	0.915658324	0.164834651	0.278832223	0.608052106	0.155085019	0.247346761	0.102027031	0.409251189	0.553057114
EPa_047	2	1	41	2	17	3	0.378960877	0.04442419	0.150948442	0.098436236	0.031538533	0.476069205	0.198171443	0.788393684	0.933578781	0.266928707	0.273976703	0.717060172	0.080476266	0.473569255	0.939718424	0.137155475	0.001626192	0.582853413	0.055756651	0.228752941	0.193579288	0.335808328	0.246251213
EPa_048	2	1	42	2	18	3	0.514057041	0.445153301	0.260590154	0.370820913	0.563453465	0.394521504	0.082468529	0.324745924	0.712169029	0.109773252	0.333357418	0.260249631	0.371126148	0.412978486	0.529264468	0.159396087	0.208900694	0.80516445	0.152948348	0.395207613	-0.023206174	0.351578109	0.460713231
EPa_049	2	1	45	2	16	3	0.652518845	0.399307776	0.564084442	0.556848364	0.449028148	0.612799761	0.37354	0.930105303	1.191020035	0.744142145	0.771924988	0.894269469	0.420146085	0.534147576	0.987525042	0.505159124	0.548041088	1.021189177	0.352842191	0.52637139	0.58805855	0.648717595	0.56779878
EPa_050	2	1	45	2	19	3	0.236511341	0.145880696	-0.008783938	0.064439463	0.162211999	-0.085280054	-0.006558529	0.530081143	0.945256757	0.599732621	0.312304531	0.00917271	0.431823718	0.456695913	0.619114057	0.553864858	0.218442083	0.22398156	0.442758452	0.362615758	-0.227388886	0.285089345	0.094470687
EPa_051	2	1	43	2	20	3	0.38857493	0.342065066	0.360213653	0.187613215	0.409054745	0.536139476	0.119688044	0.54131546	0.722011793	0.492554795	0.261347912	0.40704606	0.595144826	0.498781996	1.089934071	0.336185647	0.294629376	1.036867329	0.163361538	0.586955432	0.25918323	0.458508028	0.380345591
EPa_052	2	1	47	2	13	3	0.656567906	0.572243328	0.211270118	0.656419455	0.64178303	0.345067342	0.184378491	0.54449693	1.164107617	0.569563913	0.336178475	0.436855975	0.694490908	0.540118268	0.832778262	0.495677174	0.307252249	0.520831974	0.423578469	0.537068035	0.102835555	0.513026832	0.574959433
EPa_053	2	1	45	2	17	3	0.420839472	0.0638867	0.202176504	0.067159417	0.090833775	0.455594386	0.139540589	0.587940731	0.672311345	0.276171295	0.148729103	0.482391768	0.137920251	0.506686562	0.891718693	-0.00858221	-0.107098797	0.640220052	0.380591702	0.432496824	0.055155652	0.311270658	0.258606762
EPa_054	2	1	45	2	18	3	0.371633234	0.515980235	0.538749923	0.278927301	0.653538789	0.526751555	0.522549058	0.731953345	0.614881423	0.438333741	0.161583561	0.331590093	0.682549381	0.531246765	0.589192847	0.545333915	0.351271472	0.865824113	0.567386116	0.635741757	0.205582673	0.507647681	0.45771272
EPa_055	2	1	45	2	14	3	0.646563328	0.431537196	0.340793891	0.523626063	0.68251113	0.573123643	0.533386081	0.822609824	1.086379038	0.697755477	0.587546927	0.851440592	0.382758031	0.746100194	0.916669278	0.512896492	0.416894337	1.092327392	0.488942267	0.537968248	0.421827537	0.633031284	0.606456041
EPa_056	2	1	46	2	18	3	0.71448907	0.622040364	0.606006888	0.28873923	0.422649079	0.416421179	0.301787232	0.727070445	1.073433772	0.249299382	0.453914524	0.918283114	0.526407114	0.685509424	0.909128288	0.277919247	0.550924615	1.162370675	0.524653598	0.521772407	0.548393436	0.595295861	0.46057464
EPa_057	2	1	48	2	18	3	0.647560085	0.536062977	0.252132946	0.504879798	0.644777304	0.619305488	0.295550649	0.631934829	1.116929212	0.293005739	0.388886646	0.389821717	0.363674794	0.410294801	0.633137258	0.407412313	0.300930759	0.896110156	0.298479912	-0.029578665	-0.033098997	0.455629034	0.604130669
EPa_058	2	1	47	2	18	3	0.358401533	0.348498662	0.411152729	0.291945555	0.502936345	0.60361172	0.276593525	0.793753297	1.263537002	0.49635697	0.337944736	0.472980331	0.870440463	0.436462609	0.713678203	0.332002101	0.229553985	0.767417811	0.22707663	0.332323509	0.264730106	0.491971325	0.439223788
EPa_059	2	1	47	2	17	3	0.588323539	0.411781961	0.341314226	0.517798918	0.601081403	0.59071948	0.517717274	0.566916297	1.075816776	0.311287527	0.473161856	0.621180252	0.612453079	0.272373379	0.686485963	0.50609286	0.346843721	0.938369338	0.388376792	0.563860775	0.220112739	0.531050865	0.574480835
EPa_060	2	1	47	2	18	3	0.2355812	0.405610369	0.463652017	0.262706044	0.502635594	0.553242038	0.285122663	0.855137327	1.069889845	0.181576659	-0.034932663	0.471579387	0.589392206	0.64773837	0.873615353	0.296291176	0.141957853	0.855241535	0.360725336	0.24484721	0.16932796	0.449092261	0.388541219
EPa_061	2	1	49	2	19	3	0.271946262	-0.020882105	-0.013523006	0.164691871	0.10662038	0.521267713	0.082715905	0.44985082	0.747346175	0.282455061	0.184800041	0.448758909	0.277892723	0.586797013	0.997418466	-0.056809231	-0.033801993	0.608763835	0.104546877	0.021707211	-0.197075998	0.263594616	0.266131556
EPa_062	2	1	45	2	14	3	0.610927857	0.540470676	0.425178068	0.410650811	0.505569325	0.354855022	0.182286622	0.59792665	1.03875921	0.254218756	0.330948401	0.43055682	0.669301645	0.338922971	0.570284982	0.029311049	0.259617214	0.577574461	0.14937846	0.438395226	0.046000901	0.417196911	0.470500754
EPa_063	2	1	51	2	17	3	0.395593819	0.476698729	0.328965169	0.028209769	0.354412685	0.553454767	0.411222904	0.682782009	0.597501024	0.063494524	0.0517711	0.099518349	0.406021798	0.366601112	0.399798798	0.14460167	-0.121074899	0.582494881	0.449640514	0.300531209	0.018473135	0.313843479	0.33291776
EPa_064	2	1	42	2	17	3	0.32084445	0.246976655	0.307598691	0.094648392	0.375383875	0.58340781	0.102938461	0.445653863	1.035799924	0.182216629	0.08578645	0.44447384	0.123050033	0.233418262	0.667857172	0.230917134	0.189401894	0.623821947	0.252964254	0.299733481	0.081061626	0.329902612	0.343571132
EPa_065	2	1	48	2	17	3	0.465477477	0.227679348	0.286233401	0.200924886	0.136006958	0.110111979	0.446265536	0.736786977	0.801984338	0.545269038	0.394087305	0.704033569	0.426282611	0.283045875	0.577485757	0.339363161	0.212146882	0.885219615	0.13168868	0.584754886	0.307650487	0.419166608	0.228130325
EPa_066	2	1	45	2	16	3	0.509000649	0.32397518	0.275001205	0.181688929	0.320807996	0.586615522	0.319254544	0.618192191	1.210027091	0.35319607	0.333794044	0.634494321	0.378342119	0.724440802	0.85322072	0.331068365	0.122432763	0.908387146	0.413636173	0.333023776	0.133211954	0.469705312	0.399528274
EPa_067	2	1	46	2	20	3	0.389474055	0.350882205	0.35352866	0.193152258	0.152875483	0.192955686	0.260345656	0.662651478	1.290788654	0.51416153	0.268751458	0.731257015	0.41404669	0.672842548	0.692272616	0.319185205	0.070086186	0.938165399	0.181167598	0.313028965	0.028789019	0.428114684	0.232114371
EPa_068	2	1	42	1	16	3	0.14311695	-0.226451216	-0.170962448	0.296614805	0.428659728	0.446796212	0.183720403	0.233215728	0.927588305	0.463777453	-0.043234751	0.363924266	-0.06026366	0.249224014	0.625598548	0.235251964	-0.40190919	0.603035225	0.132601708	-0.037906502	-0.361349236	0.191954681	0.328796924
EPa_069	2	1	52	1	17	3	0.088708151	0.02434992	-0.028488111	-0.145493968	-0.135898483	-0.145091545	-0.031746069	0.813108285	0.746996845	0.073699687	0.031264122	0.311429023	0.360903238	0.66636738	0.749344107	0.079326054	0.105909877	0.351501849	0.227817992	0.513810638	-0.072218939	0.218361907	-0.084443961
EPa_070	2	1	48	1	17	3	0.098089705	0.258220685	0.031870346	0.071638493	0.288122184	0.185375402	0.19414846	0.720013292	1.103442563	-0.086238848	-0.010381868	0.243541195	0.498236043	0.582353223	0.703961459	-0.05425556	0.153006891	0.432013997	0.40242801	0.527840565	0.164789208	0.309915021	0.160806446
EPa_071	2	1	48	1	19	3	0.487584605	0.508929731	0.241830567	0.079875255	0.267298965	0.156550164	0.231002348	0.776633896	0.665094042	0.334463114	0.23815122	0.244930347	0.538989193	0.500797752	0.483788304	0.390317858	0.335145102	0.515222236	0.239366727	0.47747173	0.101437064	0.372137153	0.247827247
EPa_072	2	1	50	1	17	3	0.236217102	0.404969021	0.443642524	0.155720975	0.273833274	0.071729166	0.425220356	0.499685639	0.955331153	0.206297249	0.430666886	0.616587197	0.417846821	0.563909097	0.555694208	0.439175872	0.577390146	0.681396159	0.160088574	0.237836201	0.54864303	0.423899079	0.184375129
EPa_073	2	1	49	1	17	3	0.551987335	0.394297357	0.305488844	0.168286416	0.199420121	0.253594181	0.381212654	0.572085545	1.159056422	0.505517743	0.424922321	0.580936097	0.402647335	0.446914359	0.78958515	0.32458338	0.300177782	0.477771576	0.042774855	0.348712753	0.180447493	0.419543796	0.293322013
EPa_074	2	1	45	1	18	3	0.865851765	0.635236038	0.525494946	0.430466848	0.363943814	0.415383784	0.178135846	0.697586527	1.057241997	0.563247641	0.744824871	0.591237719	0.627523945	0.580279259	0.703350853	0.511993764	0.484830221	0.763868716	0.232529884	0.492688313	0.139854338	0.552646242	0.518911553
EPa_075	2	1	48	1	17	3	0.198503192	0.228636412	0.296036988	0.245830758	0.341270972	0.48565487	0.290840382	0.792002346	0.953031726	0.654885065	0.523313423	0.69769489	0.407975362	0.332883417	0.583839365	0.431078747	0.250487903	1.062388481	0.272079951	0.414982584	0.220863031	0.461156184	0.317814948
EPa_076	2	1	43	1	17	3	0.397099533	0.648828405	0.717781089	0.273168703	0.675013176	0.48966866	0.301733092	0.359594584	0.755780196	0.157548695	0.255441829	0.480046994	0.540372438	0.415581274	0.5056462	0.266424501	0.442957248	0.976655135	0.120678001	0.484354194	0.362048853	0.458401086	0.458737518
EPa_077	2	1	44	1	14	3	0.410130277	0.479773085	0.566970483	0.053769015	0.187496888	0.492086377	0.433912732	0.341590901	0.96551392	0.304795839	-0.115094518	0.587338681	0.441966229	0.529612216	0.23343783	0.346849778	0.045817411	0.699222768	0.38318189	0.536406418	0.083498964	0.381346532	0.285870639
EPa_078	2	1	45	1	16	3	0.545055496	0.458841071	0.191136624	0.393350574	0.341335748	0.650756767	0.512297583	0.65077342	1.329074691	0.775556814	0.473789599	0.565538395	0.608707058	0.578337462	0.828440021	0.797619697	0.513483427	0.726688452	0.54381034	0.498649122	0.217763123	0.581000261	0.482624646
EPa_079	2	1	40	1	17	3	0.386479745	0.242819735	0.104426546	0.177246441	0.191285162	0.328647771	0.323763202	0.80479334	0.988635168	0.300894239	0.411061232	0.546638554	0.362150149	0.512947753	0.592415547	0.316668947	0.374938113	0.552975069	0.426030314	0.417112921	0.114151342	0.403622919	0.27091478
EPa_080	2	1	47	1	15	3	-0.246984429	-0.071213949	-0.005555712	-0.212116123	-0.062248201	-0.133026568	0.24197827	0.702224665	0.839635119	0.268635507	0.216059777	0.356827106	0.703103569	0.287632966	0.428980745	0.300601496	0.295173269	0.556748808	0.299754469	0.584771796	0.098592724	0.259503586	-0.16359383
EPa_081	2	1	40	1	17	3	0.018465832	0.141445638	0.041202799	0.310356583	0.624606436	0.444743904	0.22915174	0.436152766	1.118353534	0.299554424	0.159299131	0.389068952	0.45975646	0.359954594	0.984307544	0.341545078	0.249805756	0.693444891	0.269430902	0.451884306	0.236857678	0.393304236	0.349543189
EPa_082	2	1	40	1	17	3	0.145730555	0.038556988	0.068254775	0.07169386	0.491932782	0.4184036	0.242327996	0.383980925	0.654334637	0.420034726	0.074033009	0.316039212	0.2415007	0.466140227	0.3370674	0.435654777	-0.185202008	0.954700867	0.293763886	0.051814684	-0.407119936	0.26255446	0.2819402
EPa_083	2	1	44	1	19	3	0.615314245	0.444231569	0.523523371	0.192675397	0.362907719	0.732230434	0.258658622	0.674439164	0.872495407	0.26254013	0.197514296	0.502401918	0.548628795	0.335432523	0.426140025	0.260632506	0.160830979	1.020623289	0.134096946	0.21700641	0.149721431	0.423430723	0.475781949
EPa_084	2	1	41	1	17	3	0.864391499	0.625869554	0.636063509	0.108752369	0.256476604	0.416447833	0.494480913	0.866260718	1.079582396	0.693945935	0.375938602	0.829658053	0.366280878	0.886361885	0.851886826	0.45853527	0.204018343	1.241036627	0.33878542	0.39227071	0.215304268	0.581064201	0.411517076
EPa_085	2	1	46	1	17	3	0.782420712	0.783732046	0.19034152	0.362074464	0.512725607	0.489069419	0.066901496	0.790296345	1.163025336	0.247021801	0.346741008	0.454336212	0.41671954	0.510248292	0.697032992	0.390812489	0.438742251	0.658320513	0.48180713	0.474601686	0.075348584	0.492015212	0.53657255
EPa_086	2	1	41	1	17	3	0.045074182	-0.124541089	0.14800078	0.100210541	0.121323996	0.349652797	0.432265209	0.710756275	1.128678211	0.067427751	-0.090855578	0.734501095	0.611906655	0.521099662	0.750315233	0.121258897	-0.135912873	0.821118347	0.565354782	0.667560733	0.083064356	0.363250474	0.154065379
EPa_087	2	2	45	2	17	3	0.188769574	0.077503385	-0.096250642	0.305543999	0.460456684	0.424113335	0.488532849	0.472808961	1.151984038	0.529579944	0.035099622	0.665815438	0.385603841	0.354103884	0.870861563	0.572216306	-0.025441386	0.984521023	0.475900978	0.37641202	-0.038126446	0.41238138	0.344720898
EPa_088	2	2	61	2	14	3	0.530751312	0.326002818	0.25065051	0.341302601	0.324004729	0.378092462	0.221197336	0.547506281	0.470500882	0.468622883	0.326375569	0.45263097	0.617538673	0.631710374	0.990160175	0.221485774	0.281503867	0.193773646	0.394433348	0.571055628	0.060671872	0.409522462	0.393537776
EPa_089	2	2	42	2	17	3	0.438490317	0.322897021	0.160504355	0.250074363	0.357539319	0.745310359	0.326301535	0.792321889	1.00596089	0.639306656	0.37957459	0.707851418	0.158867984	0.573876823	0.555384612	0.575725955	0.401018312	0.837636247	0.154026951	0.455991144	0.362257043	0.48575799	0.447853589
EPa_090	2	2	49	2	NA	3	0.424641812	0.536912172	0.645848788	0.139046585	0.501506368	0.321088204	0.633497537	0.444662059	0.636676058	0.475541953	0.04555977	0.335182332	0.383285819	0.811609894	0.605616307	0.540555186	0.119911898	0.704280878	0.383218648	0.462787704	0.169403155	0.443849196	0.346570742
EPa_091	2	2	42	2	19	3	0.746126939	0.684375925	0.436486851	0.191401059	0.215685124	0.352446829	0.6410769	0.64870088	1.091186076	0.622221854	0.333749921	0.622794069	0.346397041	0.592248628	0.752552713	0.599235647	0.268386881	0.990203741	0.326211197	0.28873646	0.150734102	0.519093278	0.376414988
EPa_092	2	2	45	2	18	3	0.409416596	0.287533405	0.071169106	0.185380296	0.296346919	0.673163428	0.219012087	0.765827148	0.885783066	0.53559303	0.339681582	0.598670167	0.127616457	0.534534351	0.507226276	0.491569134	0.379183459	0.754720607	0.085446724	0.42239956	0.311585057	0.422945641	0.391076809
EPa_093	2	2	43	2	16	3	0.683909991	0.515849233	0.600458102	0.498950862	0.523239853	0.559825219	0.669867619	0.845788083	1.125145319	0.562898363	0.638837216	0.807816271	0.744697041	0.658906784	0.996954156	0.545193756	0.554448412	1.00779258	0.483510493	0.681829726	0.721835456	0.68703593	0.566481481
EPa_094	2	2	48	2	17	3	0.253617284	0.174486111	0.054465901	-0.016671473	0.030744128	0.337175306	0.128580229	0.866897625	0.785429805	0.43245208	0.275060914	0.164469778	0.11353792	0.559106424	0.779332093	0.347794907	0.035865853	0.61795174	0.153652957	0.274638909	0.081287212	0.307136938	0.151216311
EPa_095	2	2	54	2	16	3	0.063472153	0.237280761	0.330275481	0.236482562	0.203997505	0.065558082	0.495688548	0.618791122	0.552125162	-0.049763683	0.025125052	0.147643158	0.194699198	0.528865031	0.667908623	0.0886168	0.051484376	0.617976412	-0.083131184	-0.035078545	0.082958286	0.240046424	0.142377576
EPa_096	2	2	50	2	18	3	0.282464727	0.223108186	0.237433303	-0.04474396	0.243950075	0.41473505	0.469529736	0.348535273	0.688824849	0.328503755	0.186777261	0.170068461	0.328513262	0.164281678	0.323034099	0.367476878	0.237016822	0.678107725	0.245863239	0.458588613	0.198832323	0.311947684	0.224101473
EPa_097	2	2	46	2	18	3	0.339682029	0.533776816	0.799242801	0.454267888	0.691921424	0.780901792	0.569401481	0.76192326	1.150279504	0.50137179	0.290339097	0.687327396	0.778997272	0.599161939	0.988950668	0.511528215	0.438484834	0.846744799	0.474645645	0.698924409	0.658828648	0.645557224	0.566693283
EPa_098	2	2	48	2	NA	3	0.272655412	0.029110855	0.642843245	0.3093345	0.378412218	0.598418061	0.604405789	0.812954083	0.812100997	0.458890572	0.32883376	0.185283812	0.538348641	0.740503828	0.764225294	0.2981964	0.184234895	0.058737423	0.461741171	0.409302423	0.398427074	0.442236212	0.389705048
EPa_099	2	2	44	2	15	3	0.47280512	0.354375787	0.355512878	0.329051512	0.251648515	0.339061314	0.131721515	0.528208862	0.825970139	0.271736978	0.054023161	0.426356534	0.601409984	0.243836865	0.43474996	0.102795555	0.057687561	0.658400147	0.121511514	0.309930261	-0.064471909	0.324110584	0.348141615
EPa_100	2	2	54	2	19	3	-0.060519757	0.023038386	0.075967002	0.008006386	0.200789495	0.271733982	0.417220478	0.541449201	0.577365715	0.214048561	-0.0256059	0.40451635	0.863170122	0.120044015	0.678044798	0.326193649	0.206781926	0.718089463	0.064049086	0.484980548	0.260367732	0.303320535	0.105002527
EPa_101	2	2	44	2	19	3	0.417448102	0.257687527	0.092823779	0.167408503	0.193804084	0.138482046	0.114261868	0.193876383	0.563141386	-0.170177164	0.253120067	0.225120854	0.541059188	0.095702097	0.797215688	-0.063557837	0.34126148	0.761810334	0.189855716	0.496679663	0.181068161	0.275623425	0.229285684
